# Supplementary material for: Bacterial Cellulose Nanocrystal-Stabilized Water-in-Water Pickering Emulsions: Stability, Amylopectin Partitioning, and In Vitro Digestion Behavior
Source: Foods. 2026 Jul 20;15(14):2550. doi: 10.3390/foods15142550 (PMC13409435; doi:10.3390/foods15142550)
Supplement: Supplementary file 1 [file foods-15-02550-s001.zip]

Archive with 1 entries (1 files):
- foods-4407214-supplementary.pdf
